# Supplementary material for: Cytomegalovirus Diseases of the Gastrointestinal Tract
Source: Viruses. 2022 Feb 8;14(2):352. doi: 10.3390/v14020352 (PMC8879032; doi:10.3390/v14020352)
Supplement: Supplementary file 1 [file viruses-14-00352-s001.zip]

Archive with 1 entries (1 files):
- viruses-1543768-supplementary.pdf
